# Supplementary material for: Rootstock selection shapes melon taste by divergent regulation of sugar and amino acid metabolism
Source: Front Plant Sci. 2026 May 1;17:1740115. doi: 10.3389/fpls.2026.1740115 (PMC13178694; doi:10.3389/fpls.2026.1740115)
Supplement: Supplementary file 1 [file Table1.xlsx]

## Sheet: Table S2
Sample	Total reads	Raw reads	Raw bases	Clean reads	Clean bases	Error rate(%)	Total mapped	Multiple mapped	Uniquely mapped	Q20(%)	Q30(%)	GC content(%)
DM/DM_1	53310724	53667860	8103846860	53310724	7942933133	0.0119	51776607(97.12%)	1148487(2.15%)	50628120(94.97%)	98.77	96.18	43.14
DM/DM_2	44488754	44777494	6761401594	44488754	6648340507	0.012	43274624(97.27%)	932340(2.1%)	42342284(95.18%)	98.73	96.03	43.28
DM/DM_3	45935720	46253690	6984307190	45935720	6856290271	0.012	44710149(97.33%)	853779(1.86%)	43856370(95.47%)	98.74	96.07	43.16
DM/QY1_1	54936428	55281720	8347539720	54936428	8196068806	0.0119	53470272(97.33%)	1189720(2.17%)	52280552(95.17%)	98.76	96.14	43.12
DM/QY1_2	43722970	44007472	6645128272	43722970	6533806533	0.0121	42551648(97.32%)	929644(2.13%)	41622004(95.19%)	98.69	95.91	43.29
DM/QY1_3	50269470	50616874	7643147974	50269470	7517902475	0.0121	48938502(97.35%)	1006236(2.0%)	47932266(95.35%)	98.69	95.91	43.11
DM/ZM4_1	46152124	46457824	7015131424	46152124	6890023315	0.012	44954953(97.41%)	940499(2.04%)	44014454(95.37%)	98.72	96.02	43.22
DM/ZM4_2	52470248	52804982	7973552282	52470248	7842343744	0.012	51124096(97.43%)	1100596(2.1%)	50023500(95.34%)	98.75	96.08	43.26
DM/ZM4_3	48209130	48521560	7326755560	48209130	7199582587	0.0119	46922476(97.33%)	979667(2.03%)	45942809(95.3%)	98.76	96.14	43.17

## Sheet: Table S1
			Sequences (5ʹ-3ʹ)
		Gene name	Forward Primer	Reverse Primer
		CmTOGT1	CGGAATCGTGTTGCTATGGT	TCCTCTTTGCGTGATTTCTTG
		CmCYP926A	CCCAGTGGCTCCAATGTTAGT	CCGACCCAAATGGCAAAA
		Cm STX1B_2_3	TTCTTTTGTTCGAGGTGGCA	TTTAGGGTGTTGCGGGTGA
		Cm MKK4_5	TTCCACCAGTCAACTCCACAA	CGGCACATCTGAAGCCTAAC
		CmAOS	AACAGATGCCGCTGATGAAA	TCTTGTTGCGAATGGCTGA
		CmGAE	TCTTGTTGCGAATGGCTGA	TCTTGTTGCGAATGGCTGA
		CmUGDH	CGGATTCGAGGATTGGACC	GAAAGCAAAGCCGAGAACG
		CmilvG	TCTCAATCTGGTGAAGGGTCG	CCAACAAAAGGGCACAATCTC
		*tublin	AACTCCACCAGTGTAGCCG	CACCCACCTCTTCATAATCC
		⃰ Denotes (tubulin) used as the reference gene in this study.
